# Supplementary material for: Diagnostic performance of four AI tools in pharmacology MCQs: Accuracy, sensitivity, and specificity
Source: PLoS One. 2025 Dec 16;20(12):e0337688. doi: 10.1371/journal.pone.0337688 (PMC12707663; doi:10.1371/journal.pone.0337688)
Supplement: S2 Appendix — (XLSX) [file pone.0337688.s002.xlsx]

## Sheet: S2
Question_number	System	Category	Key_answer	Key_answer_code	Answer_assessment_chatgpt	Chatgpt_choices	Chatgpt_correct_answers	Answer_assessment_Gimini	Gemeni_choices	Gemeni_correct_answers	Answer_assessment_copilotbing	Copilotbing_choices	Copilot_correct_answers	Answer_assessment_deepseek	Deepseek_choices	Deepseek_correct_answers	Difficulty_index	DI_cattegories	Chatgpt_choices_second_run	Chatgpt_correct_answers_second_run	Answer_assessment_Gimini_second_run	Gemeni_choices_second_run	Gemeni_correct_answers_second_run	Answer_assessment_copilotbing_second_run	Copilotbing_choices_second_run	Copilot_correct_answers_second_run	Answer_assessment_deepseek_second_run	Deepseek_choices_second_run	Deepseek_correct_answers_second_run
1	1	1	a) Vasodilation of coronary arteries	1	a) Vasodilation of coronary arteries	1	1	a) Vasodilation of coronary arteries	1	1	a) Vasodilation of coronary arteries	1	1	a) Vasodilation of coronary arteries	1	1	1	1	1	1	a) Vasodilation of c	1	1	a) Vasodilation of c	1	1	a) Vasodilation of c	1	1
2	1	1	c) Competitive inhibition of HMG-CoA reductase	1	c) Competitive inhibition of HMG-CoA reductase	1	1	c) Competitive inhibition of HMG-CoA reductase	1	1	c) Competitive inhibition of HMG-CoA reductase	1	1	c) Competitive inhibition of HMG-CoA reductase	1	1	1	1	1	1	c) Competitive inhib	1	1	c) Competitive inhib	1	1	c) Competitive inhib	1	1
3	1	1	b) Irreversible binding to P2Y12 ADP receptors	1	b) Irreversible binding to P2Y12 ADP receptors	1	1	b) Irreversible binding to P2Y12 ADP receptors	1	1	b) Irreversible binding to P2Y12 ADP receptors	1	1	b) Irreversible binding to P2Y12 ADP receptors	1	1	1	1	1	1	b) Irreversible bind	1	1	b) Irreversible bind	1	1	b) Irreversible bind	1	1
4	1	1	b) direct, selective, and reversible inhibition of factor Xa in intrinsic and extrinsic coagulation pathways.	1	b) direct, selective, and reversible inhibition of factor Xa in intrinsic and extrinsic coagulation pathways.	1	1	b) Direct, selective, and reversible inhibition of factor Xa in intrinsic and extrinsic coagulation pathways.	1	1	b) Direct, selective, and reversible inhibition of factor Xa in intrinsic and extrinsic coagulation pathways.	1	1	b) Direct, selective, and reversible inhibition of factor Xa in intrinsic and extrinsic coagulation pathways.	1	1	0.8	2	1	1	b) Direct, selective	1	1	b) Direct, selective	1	1	b) Direct, selective	1	1
5	1	1	e)None of the above	0	c) Vasopressin V2 and V1a in a ratio of 29:25 antagonist	3	0	b) Vasopressin V2 and V1a in a ratio of 29:29 receptor antagonist	3	0	e) None of the above	2	1	e) None of the above	2	1	0.6	2	3	0	c) Vasopressin V2 a	3	0	c) Vasopressin V2 a	3	0	e) None of the above	2	1
6	1	2	b) Myalgia	1	b) Myalgia	1	1	b) Myalgia	1	1	b) Myalgia	1	1	b) Myalgia	1	1	1	1	1	1	b) Myalgia	1	1	b) Myalgia	1	1	b) Myalgia	1	1
7	1	2	b) Peripheral edema	1	b) Peripheral edema	1	1	b) Peripheral edema	1	1	b) Peripheral edema	1	1	b) Peripheral edema	1	1	0.6	2	1	1	b) Peripheral edema	1	1	b) Peripheral edema	1	1	b) Peripheral edema	1	1
8	1	2	b) Pulmonary fibrosis	1	b) Pulmonary fibrosis	1	1	b) Pulmonary fibrosis	1	1	b) Pulmonary fibrosis	1	1	b) Pulmonary fibrosis	1	1	1	1	1	1	b) Pulmonary fibrosi	1	1	b) Pulmonary fibrosi	1	1	b) Pulmonary fibrosi	1	1
9	1	2	b) Nitroprusside	1	b) Nitroprusside	1	1	b) Nitroprusside	1	1	b) Nitroprusside	1	1	b) Nitroprusside	1	1	1	1	1	1	b) Nitroprusside	1	1	b) Nitroprusside	1	1	b) Nitroprusside	1	1
10	1	2	e)None of the above	0	e)None of the above	2	1	b) Hypokalemia	3	0	e) None of the above	2	1	b) Hypokalemia	3	0	0.4	3	2	1	b) Hypokalemia	3	0	e) None of the above	2	1	b) Hypokalemia	3	0
11	1	3	b) Enhanced myopathic effect (rhabdomyolysis)	1	b) Enhanced myopathic effect (rhabdomyolysis)	1	1	b) Enhanced myopathic effect (rhabdomyolysis)	1	1	b) Enhanced myopathic effect (rhabdomyolysis)	1	1	b) Enhanced myopathic effect (rhabdomyolysis)	1	1	1	1	1	1	b) Enhanced myopathi	1	1	b) Enhanced myopathi	1	1	b) Enhanced myopathi	1	1
12	1	3	e)None of the above	0	e)None of the above	2	1	e) None of the above	2	1	e) None of the above	2	1	e) None of the above	2	1	0.6	2	2	1	e) None of the above	2	1	e) None of the above	1	1	e) None of the above	1	1
13	1	3	e)None of the above	0	b) Edrophonium	3	0	e) None of the above	2	1	e) None of the above	2	1	e) None of the above	2	1	0.6	2	2	1	e) None of the above	2	1	e) None of the above	2	1	e) None of the above	2	1
14	1	3	b) Phenytoin.	1	b) Phenytoin	1	1	b) Phenytoin	1	1	b) Phenytoin	1	1	b) Phenytoin	1	1	0.4	3	4	0	b) Phenytoin	1	1	b) Phenytoin	1	1	b) Phenytoin	1	1
15	1	3	b) amlodipine	1	b) Amlodipine	1	1	b) amlodipine	1	1	b) Amlodipine	1	1	b) Amlodipine	1	1	1	1	1	1	b) amlodipine	1	1	b) Amlodipine	1	1	b) Amlodipine	1	1
16	1	4	c) 2 days to 3 weeks	1	c) 2 days to 3 weeks	1	1	b) 14 days to 12 weeks	4	0	c) 2 days to 3 weeks	1	1	b) 14 days to 12 weeks	4	0	0.8	2	4	0	b) 14 days to 12 wee	4	0	b) 14 days to 12 wee	4	0	c) 2 days to 3 weeks	1	1
17	1	4	e)None of the above	0	a) 9 days to 10 days	3	0	a) 9 days to 10 days	3	0	e) None of the above	2	1	a) 9 days to 10 days	3	0	0.6	2	3	0	a) 9 days to 10 days	3	0	e) None of the above	2	1	a) 9 days to 10 days	3	0
18	1	4	d) 36 to 48 hours	1	d) 36 to 48 hours	1	1	d) 36 to 48 hours	1	1	d) 36 to 48 hours	1	1	d) 36 to 48 hours	1	1	0.8	2	4	0	d) 36 to 48 hours	1	1	d) 36 to 48 hours	1	1	d) 36 to 48 hours	1	1
19	1	4	e)None of the above	0	c) 85% to 90%	3	0	c) 85% to 90%	3	0	c) 85% to 90%	3	0	c) 85% to 90%	3	0	0.6	2	3	0	c) 85% to 90%	3	0	c) 85% to 90%	3	0	c) 85% to 90%	3	0
20	1	4	b) after 3 months then every 6 months	1	b) after 3 months then every 6 months	1	1	b) after 3 months then every 6 months	1	1	b) after 3 months then every 6 months	1	1	b) after 3 months then every 6 months	1	1	0.8	2	1	1	b) after 3 months th	1	1	b) after 3 months th	1	1	b) after 3 months th	1	1
21	2	1	b) Stimulation of gastric motility and antiemetic action	1	b) Stimulation of gastric motility and antiemetic action	1	1	b) Stimulation of gastric motility and antiemetic action	1	1	b) Stimulation of gastric motility and antiemetic action	1	1	b) Stimulation of gastric motility and antiemetic action	1	1	0.8	2	1	1	b) Stimulation of ga	1	1	b) Stimulation of ga	1	1	b) Stimulation of ga	1	1
22	2	1	b) It targets CLDN18.2-positive cells and induces cell death via ADCC and CDC.	1	b)It targets CLDN18.2-positive cells and induces cell death via ADCC and CDC.	1	1	b) It targets CLDN18.2-positive cells and induces cell death via ADCC and CDC.	1	1	b) It targets CLDN18.2-positive cells and induces cell death via ADCC and CDC.	1	1	b) It targets CLDN18.2-positive cells and induces cell death via ADCC and CDC.	1	1	1	1	1	1	b) It targets CLDN18	1	1	b) It targets CLDN18	1	1	b) It targets CLDN18	1	1
23	2	1	b) Blocking H2 histamine receptors.	1	b) Blocking H2 histamine receptors	1	1	b) Blocking H2 histamine receptors	1	1	b) Blocking H2 histamine receptors	1	1	b) Blocking H2 histamine receptors	1	1	1	1	1	1	b) Blocking H2 hista	1	1	b) Blocking H2 hista	1	1	b) Blocking H2 hista	1	1
24	2	1	c) Anti-secretory and antimicrobial	1	c) Anti-secretory and antimicrobial	1	1	c) Anti-secretory and antimicrobial	1	1	c) Anti-secretory and antimicrobial	1	1	c) Anti-secretory and antimicrobial	1	1	0.8	2	1	1	c) Anti-secretory an	1	1	c) Anti-secretory an	1	1	c) Anti-secretory an	1	1
25	2	1	e)None of the above	0	b) Interfering with bacterial mitochondria	3	0	b) Interfering with bacterial mitochondria	3	0	e) None of the above	2	1	a) Inhibiting protein synthesis	3	0	0.4	3	3	0	b) Interfering with	3	0	e) None of the above	2	1	a) Inhibiting protei	3	0
26	2	2	b) Drowsiness	1	b) Drowsiness	1	1	b) Drowsiness	1	1	b) Drowsiness	1	1	c) Diarrhea	4	0	0.6	2	4	0	b) Drowsiness	1	1	c) Diarrhea	4	0	c) Diarrhea	4	0
27	2	2	b) Diarrhea	1	b) Diarrhea	1	1	b) Diarrhea	1	1	b) Diarrhea	1	1	b) Diarrhea	1	1	1	1	1	1	b) Diarrhea	1	1	b) Diarrhea	1	1	b) Diarrhea	1	1
28	2	2	e)None of the above	0	d) Potassium hydroxide	3	0	a) Magnesium hydroxide	3	0	d) Potassium hydroxide	3	0	a) Magnesium hydroxide	3	0	0.4	3	3	0	a) Magnesium hydroxi	3	0	d) Potassium hydroxi	3	0	a) Magnesium hydroxi	3	0
29	2	2	e)None of the above	0	c) Vitamin K	3	0	e) None of the above	2	1	e) None of the above	2	1	a) Vitamin K	3	0	0.8	2	3	0	e) None of the above	2	1	e) None of the above	2	1	c) vitamin K	3	0
30	2	2	a) Gynecomastia.	1	a) Gynecomastia	1	1	a) Gynecomastia	1	1	a) Gynecomastia	1	1	a) Gynecomastia	1	1	1	1	1	1	a) Gynecomastia	1	1	a) Gynecomastia	1	1	a) Gynecomastia	1	1
31	2	3	a) Antacids reduce the absorption of tetracyclines	1	a) Antacids reduce the absorption of tetracyclines	1	1	a) Antacids reduce the absorption of tetracyclines	1	1	a) Antacids reduce the absorption of tetracyclines	1	1	a) Antacids reduce the absorption of tetracyclines	1	1	0.8	2	1	1	a) Antacids reduce t	1	1	a) Antacids reduce t	1	1	a) Antacids reduce t	1	1
32	2	3	b) Decreased absorption of digoxin	1	b) Decreased absorption of digoxin	1	1	b) Decreased absorption of digoxin	1	1	b) Decreased absorption of digoxin	1	1	b) Decreased absorption of digoxin	1	1	0.8	2	1	1	b) Decreased absorpt	1	1	b) Decreased absorpt	1	1	b) Decreased absorpt	1	1
33	2	3	a) Warfarin.	1	a) Warfarin	1	1	a) Warfarin	1	1	a) Warfarin	1	1	a) Warfarin	1	1	1	1	1	1	a) Warfarin	1	1	a) Warfarin	1	1	a) Warfarin	1	1
34	2	3	a) Levofloxacin.	1	a) Levofloxacin	1	1	a) Levofloxacin	1	1	a) Levofloxacin	1	1	a) Levofloxacin	1	1	1	1	1	1	a) Levofloxacin	1	1	a) Levofloxacin	1	1	a) Levofloxacin	1	1
35	2	3	e)None of the above	0	d) Amoxicillin	3	0	d) Amoxicillin	3	0	d) Amoxicillin	3	0	d) Amoxicillin	3	0	0.6	2	3	0	d) Amoxicillin	3	0	d) Amoxicillin	3	0	d) Amoxicillin	3	0
36	2	4	a) oral 2.5 hours and IV 15 to 30 minutes	1	a) oral 2.5 hours and IV 15 to 30 minutes	1	1	a) oral 2.5 hours and IV 15 to 30 minutes	1	1	a) oral 2.5 hours and IV 15 to 30 minutes	1	1	a) oral 2.5 hours and IV 15 to 30 minutes	1	1	0.6	2	4	0	a) oral 2.5 hours an	1	1	a) oral 2.5 hours an	1	1	a) oral 2.5 hours an	1	1
37	2	4	b) Lansoprazole	1	d) Rabeprazole	4	0	b) Lansoprazole	1	1	d) Rabeprazole	4	0	d) Rabeprazole	4	0	0.6	2	4	0	b) Lansoprazole	1	1	d) Rabeprazole	4	0	d) Rabeprazole	4	0
38	2	4	e)None of the above	0	b) 18 to 24 hours	3	0	a) 5.5 to 7.1 hours	3	0	c) 36 to 48 hours	3	0	a) 5.5 to 7.1 hours	3	0	0.6	2	3	0	a) 5.5 to 7.1 hours	3	0	c) 36 to 48 hours	3	0	a) 5.5 to 7.1 hours	3	0
39	2	4	e)None of the above	0	a) Less than 5%	3	0	b) Approximately 10%	3	0	b) Approximately 10%	3	0	a) Less than 5%	3	0	0.4	3	3	0	b) Approximately 10%	3	0	b) Approximately 10%	3	0	a) Less than 5%	3	0
40	2	4	b) 1 to 2 hours.	1	a) 15 to 30 minutes	4	0	b) 1 to 2 hours	1	1	b) 1 to 2 hours	1	1	b) 1 to 2 hours	1	1	1	1	1	1	b) 1 to 2 hours	1	1	b) 1 to 2 hours	1	1	b) 1 to 2 hours	1	1
41	3	1	a)Relaxes bronchial smooth muscle by action on beta2 receptors	1	a) Relaxes bronchial smooth muscle by action on beta2 receptors	1	1	a) Relaxes bronchial smooth muscle by action on beta2 receptors.	1	1	a) Relaxes bronchial smooth muscle by action on beta2 receptors.	1	1	a) Relaxes bronchial smooth muscle by action on beta2 receptors.	1	1	1	1	1	1	a) Relaxes bronchial	1	1	a) Relaxes bronchial	1	1	a) Relaxes bronchial	1	1
42	3	1	b) Selective leukotriene receptor antagonist	1	b) Selective leukotriene receptor antagonist	1	1	b) Selective leukotriene receptor antagonist	1	1	b) Selective leukotriene receptor antagonist	1	1	b) Selective leukotriene receptor antagonist	1	1	1	1	1	1	b) Selective leukotr	1	1	b) Selective leukotr	1	1	b) Selective leukotr	1	1
43	3	1	e)None of the above	0	e)None of the above	2	1	e) none of th above	2	1	e) None of the above	2	1	b) short-acting effect on beta2 receptors	3	0	0.8	2	2	1	e) none of th above	2	1	e) None of the above	2	1	b) short-acting effe	3	0
44	3	1	d) Vasoconstrictive and anti-inflammatory activity	1	d) Vasoconstrictive and anti-inflammatory activity	1	1	d) Vasoconstrictive and anti-inflammatory activity	1	1	d) Vasoconstrictive and anti-inflammatory activity	1	1	d) Vasoconstrictive and anti-inflammatory activity	1	1	0.6	2	1	1	d) Vasoconstrictive	1	1	d) Vasoconstrictive	1	1	d) Vasoconstrictive	1	1
45	3	1	b)Competes with histamine for H1 receptor	1	b) Competes with histamine for H1 receptor	1	1	b) Competes with histamine for H1 receptor	1	1	b) Competes with histamine for H1 receptor	1	1	b) Competes with histamine for H1 receptor	1	1	0.8	2	1	1	b) Competes with his	1	1	b) Competes with his	1	1	b) Competes with his	1	1
46	3	2	d)pharyngitis	1	d) pharyngitis	1	1	a) hypertension	4	0	d) pharyngitis	1	1	a) hypertension	4	0	0.6	2	1	1	a) hypertension	4	0	d) pharyngitis	1	1	a) hypertension	4	0
47	3	2	c) Increased serum AST	1	c) Increased serum AST	1	1	c) Increased serum AST	1	1	c) Increased serum AST	1	1	e) None of the above	4	0	0.8	2	1	1	c) Increased serum A	1	1	c) Increased serum A	1	1	d) Increased Mg	4	0
48	3	2	a) Asthma-related deaths	1	a) Asthma-related deaths	1	1	a) Asthma-related deaths	1	1	a) Asthma-related deaths	1	1	a) Asthma-related deaths	1	1	0.8	2	1	1	a) Asthma-related de	1	1	a) Asthma-related de	1	1	a) Asthma-related de	1	1
49	3	2	e)None of the above	0	e)None of the above	2	1	e) None of the above	2	1	e) None of the above	2	1	e) None of the above	2	1	1	1	2	1	e) None of the above	2	1	e) None of the above	2	1	e) None of the above	2	1
50	3	2	e)None of the above	0	d) Leg pain	3	0	e) None of the above	2	1	e) None of the above	2	1	a) Parkinson's disease	3	0	0.6	2	3	0	e) None of the above	2	1	e) None of the above	2	1	d) Leg pain	3	0
51	3	3	a) Atomoxetine	1	a) Atomoxetine	1	1	a) Atomoxetine	1	1	a) Atomoxetine	1	1	a) Atomoxetine	1	1	0.8	2	1	1	a) Atomoxetine	1	1	a) Atomoxetine	1	1	a) Atomoxetine	1	1
52	3	3	e)None of the above	0	a) Warfarin	3	0	d) Paracetamol	3	0	c) celecoxib	3	0	a) Warfarin	3	0	0.2	3	3	0	d) Paracetamol	3	0	e) None of the above	2	1	a) Warfarin	3	0
53	3	3	e)None of the above	0	c) Enhance hypokalemic effect	3	0	e) None of the above	2	1	e) None of the above	2	1	a) Enhance hypernatremic effect	3	0	0.8	2	3	0	a) Enhance hypernatr	3	0	e) None of the above	2	1	a) Enhance hypernatr	3	0
54	3	3	c) Adalimumab	1	c) Adalimumab	1	1	a) Alcohol	4	0	a) Alcohol	4	0	b) Allopurinol	4	0	0.6	2	4	0	a) Alcohol	4	0	a) Alcohol	4	0	b) Allopurinol	4	0
55	3	3	a) Aclidinium	1	a) Aclidinium	1	1	a) Aclidinium	1	1	a) Aclidinium	1	1	a) Aclidinium	1	1	0.6	2	1	1	a) Aclidinium	1	1	a) Aclidinium	1	1	a) Aclidinium	1	1
56	3	4	a) 64%	1	a) 64%	1	1	b) 90%	4	0	e) None of the above	4	0	b) 90%	4	0	0.8	2	4	0	b) 90%	4	0	e) None of the above	4	0	b) 90%	4	0
57	3	4	b) 2.7 to 5.5 hours	1	a) 6.5 to 8 hours	4	0	b) 2.7 to 5.5 hours	1	1	b) 2.7 to 5.5 hours	1	1	b) 2.7 to 5.5 hours	1	1	1	1	4	0	b) 2.7 to 5.5 hours	1	1	b) 2.7 to 5.5 hours	1	1	b) 2.7 to 5.5 hours	1	1
58	3	4	c) 6 to 15 minute	1	c) 6 to 15 minutes	1	1	d) 2 to 3 minute	4	0	c) 6 to 15 minutes	1	1	c) 6 to 15 minutes	1	1	1	1	4	0	d) 2 to 3 minute	4	0	c) 6 to 15 minutes	1	1	c) 6 to 15 minutes	1	1
59	3	4	a)6.2 hours	1	a) 6.2 hours	1	1	d) 4.2 hours	4	0	a) 6.2 hours	1	1	d) 4.2 hours	4	0	0.6	2	1	1	d) 4.2 hours	4	0	e) None of the above	4	0	d) 4.2 hours	4	0
60	3	4	e)None of the above	0	c) ~20%	3	0	b) ~80%	3	0	e) None of the above	2	1	a) ~10%	3	0	0.6	2	3	0	c) ~20%	3	0	e) None of the above	2	1	a) ~80%	3	0
61	4	1	c) Dipeptidyl Peptidase 4 (DPP-4) Inhibitor	1	c) Dipeptidyl Peptidase 4 (DPP-4) Inhibitor	1	1	c) Dipeptidyl Peptidase 4 (DPP-4) Inhibitor	1	1	c) Dipeptidyl Peptidase 4 (DPP-4) Inhibitor	1	1	c) Dipeptidyl Peptidase 4 (DPP-4) Inhibitor	1	1	1	1	1	1	c) Dipeptidyl Peptid	1	1	c) Dipeptidyl Peptid	1	1	c) Dipeptidyl Peptid	1	1
62	4	1	a) Inhibits the synthesis of thyroid hormones by blocking the oxidation of iodine and blocking the synthesis of thyroxine and triiodothyronine (T3); does not inactivate circulating T4 and T3.	1	a) Inhibits the synthesis of thyroid hormones by blocking the oxidation of iodine and blocking synthesis of thyroxine and triiodothyronine (T3); does not inactivate circulating T4 and T3.	1	1	a) Inhibits the synthesis of thyroid hormones by blocking the oxidation of iodine and blocking synthesis of thyroxine and triiodothyronine (T3); does not inactivate circulating T4 and T3.	1	1	a) Inhibits the synthesis of thyroid hormones by blocking the oxidation of iodine and blocking synthesis of thyroxine and triiodothyronine (T3); does not inactivate circulating T4 and T3.	1	1	a) Inhibits the synthesis of thyroid hormones by blocking the oxidation of iodine and blocking synthesis of thyroxine and triiodothyronine (T3); does not inactivate circulating T4 and T3.	1	1	0.8	2	1	1	a) Inhibits the synt	1	1	a) Inhibits the synt	1	1	a) Inhibits the synt	1	1
63	4	1	c) Long-acting dopamine receptor agonist with a high affinity for D2.	1	c) Long-acting dopamine receptor agonist with a high affinity for D2.	1	1	c) Long-acting dopamine receptor agonist with a high affinity for D2.	1	1	c) Long-acting dopamine receptor agonist with a high affinity for D2.	1	1	c) Long-acting dopamine receptor agonist with a high affinity for D2.	1	1	1	1	1	1	c) Long-acting dopam	1	1	c) Long-acting dopam	1	1	c) Long-acting dopam	1	1
64	4	1	c) Blocks ATP-dependent potassium channels	1	c) Blocks ATP-dependent potassium channels	1	1	c) Blocks ATP-dependent potassium channels	1	1	c) Blocks ATP-dependent potassium channels	1	1	c) Blocks ATP-dependent potassium channels	1	1	1	1	1	1	c) Blocks ATP-depend	1	1	c) Blocks ATP-depend	1	1	c) Blocks ATP-depend	1	1
65	4	1	e)None of the above	0	e)None of the above	2	1	e) None of the above	2	1	e) None of the above	2	1	e) None of the above	2	1	0.6	2	3	0	a) Potent and select	3	0	e) None of the above	2	1	e) None of the above	2	1
66	4	2	a)Nasopharyngitis	1	a) Nasopharyngitis	1	1	a) Nasopharyngitis	1	1	a) Nasopharyngitis	1	1	a) Nasopharyngitis	1	1	0.6	2	1	1	a) Nasopharyngitis	1	1	a) Nasopharyngitis	1	1	a) Nasopharyngitis	1	1
67	4	2	d)Increased liver enzymes	1	b) Increased creatinine	4	0	e) None of the above	4	0	d) Increased liver enzymes	1	1	d) Increased liver enzymes	1	1	0.6	2	1	1	e) None of the above	4	0	e) None of the above	4	0	d) Increased liver e	1	1
68	4	2	e)None of the above	0	d) Increased hemoglobin	3	0	a) Increased serum triglycerides	3	0	e) None of the above	2	1	a) Increased serum triglycerides	3	0	0.8	2	3	0	e)None of the above	2	1	e) None of the above	2	1	a) Increased serum t	3	0
69	4	2	b) Flatulence	1	b) Flatulence	1	1	b) Flatulence	1	1	b) Flatulence	1	1	b) Flatulence	1	1	1	1	1	1	b) Flatulence	1	1	b) Flatulence	1	1	b) Flatulence	1	1
70	4	2	e)None of the above	0	e)None of the above	2	1	e) none of the above	2	1	e) None of the above	2	1	e) None of the above	2	1	0.8	2	2	1	e) none of the above	2	1	e) None of the above	2	1	e) None of the above	2	1
71	4	3	d) Apalutamide	1	d) Apalutamide	1	1	d) Apalutamide	1	1	d) Apalutamide	1	1	d) Apalutamide	1	1	0.6	2	1	1	d) Apalutamide	1	1	d) Apalutamide	1	1	d) Apalutamide	1	1
72	4	3	b) Alpha-Lipoic Acid	1	b) Alpha-Lipoic Acid	1	1	b) Alpha-Lipoic Acid	1	1	b) Alpha-Lipoic Acid	1	1	b) Alpha-Lipoic Acid	1	1	0.8	2	1	1	b) Alpha-Lipoic Acid	1	1	b) Alpha-Lipoic Acid	1	1	b) Alpha-Lipoic Acid	1	1
73	4	3	e)None of the above	0	b) Bictegravir	3	0	b) Bictegravir	3	0	e) None of the above	2	1	d) Cephalexin	3	0	0.8	2	3	0	e) None of the above	2	1	a) BuPROPion	3	0	b) Bictegravir	3	0
74	4	3	e)None of the above	0	b) Cyclic Antidepressants	3	0	c) Beta-Blockers	3	0	c) Beta-Blockers	3	0	b) Cyclic Antidepressants	3	0	0.6	2	3	0	c) Beta-Blockers	3	0	c) Beta-Blockers	3	0	b) Cyclic Antidepres	3	0
75	4	3	a) Letermovir	1	a) Letermovir	1	1	a) Letermovir	1	1	a) Letermovir	1	1	a) Letermovir	1	1	1	1	1	1	a) Letermovir	1	1	a) Letermovir	1	1	a) Letermovir	1	1
76	4	4	b) 93%	1	b) 93%	1	1	b) 93%	1	1	b) 93%	1	1	a) 93%	1	1	1	1	1	1	b) 93%	1	1	b) 93%	1	1	a) 93%	1	1
77	4	4	a) 15 to 30 mg once daily	1	a) 15 to 30 mg once daily	1	1	a) 15 to 30 mg once daily	1	1	a) 15 to 30 mg once daily	1	1	a) 15 to 30 mg once daily	1	1	1	1	1	1	a) 15 to 30 mg once	1	1	a) 15 to 30 mg once	1	1	a) 15 to 30 mg once	1	1
78	4	4	c) feces 60%	1	c) feces 60%	1	1	c) feces 60%	1	1	c) feces 60%	1	1	c) feces 60%	1	1	0.8	2	4	0	b) feces 90%	4	0	c) feces 60%	1	1	c) feces 90%	4	0
79	4	4	b)Use is contraindicated	1	b) Use is contraindicated	1	1	b) Use is contraindicated	1	1	b) Use is contraindicated	1	1	b) Use is contraindicated	1	1	0.8	2	1	1	b) Use is contraindi	1	1	b) Use is contraindi	1	1	b) Use is contraindi	1	1
80	4	4	e)None of the above	0	e)None of the above	2	1	e) None of the above	2	1	e) None of the above	2	1	e) None of the above	2	1	0.6	2	2	1	e) None of the above	2	1	e) None of the above	2	1	e) None of the above	2	1
